# Supplementary material for: Taxonomic, molecular and ecological approach reveals high diversity of vector sand flies, varied blood source supply and a high detection rate of Leishmania DNA in Colombian Amazon region
Source: PLoS Negl Trop Dis. 2025 Sep 5;19(9):e0013445. doi: 10.1371/journal.pntd.0013445 (PMC12412933; doi:10.1371/journal.pntd.0013445)
Supplement: S1 Table — (XLSX) [file pntd.0013445.s004.xlsx]

## Sheet: Table S1
Department	Caquetá																				Amazonas
Locality	Sebastopol					Jericó					Santo Domingo					Macagual					Tanimboca					San Pedro de los lagos
Species	SISA	Abundance (%)	Dominance	Abundance	Constancy	SISA	Abundance (%)	Dominance	Abundance	Constancy	SISA	Abundance (%)	Dominance	Abundance	Constancy	SISA	Abundance (%)	Dominance	Abundance	Constancy	SISA	Abundance (%)	Dominance	Abundance	Constancy	SISA	Abundance (%)	Dominance	Abundance	Constancy
Br. mesai	0	0	-	-	-	1	0.3	ND	C	W	0	0	-	-	-	0	0	-	-	-	0	0	-	-	-	0	0	-	-	-
Ev. (Eva.) georgii	0	0	-	-	-	1	0.547945	ND	C	W	0	0	-	-	-	0	0	-	-	-	0	0	-	-	-	0	0	-	-	-
Ev.(Eva.) saulensis	0	0	-	-	-	0	0	-	-	-	0	0	-	-	-	0	0	-	-	-	0	0	-	-	-	1	0.568182	ND	A	W
Ev. (Ald.) walkery	0	0	-	-	-	0.885939	23.5616	SD	SA	W	0.0103016	0.564972	ND	A	W	0.0103016	0.347222	ND	MA	W	0	0	-	-	-	0.463573	25.5682	D	MA	W
Ny. antunesi	0	0	-	-	-	0	0	-	-	-	0.173753	10.1695	D	C	W	0.9846	35.4167	D	MA	W	0	0	-	-	-	0.0193059	1.13636	ND	A	W
Ny. fraihai	0.128004	17.7778	D	C	W	0.512016	8.76712	SD	SA	W	0.768025	27.1186	D	MA	W	0.272009	5.90278	D	MA	W	0	0	-	-	-	0.240008	8.52273	D	C	W
Ny. umbratilis	0	0	-			0	0	-	-	-	0	0	-	-	-	0	0	-	-	-	1	33.3333	ND	MA	W	0	0	-	-	-
Ny. yuilli pajoti	0.00583977	2.22222	ND	C	W	0.0175193	0.821918	ND	MA	W	0.192712	18.6441	D	MA	W	0.981081	58.3333	D	MA	W	0	0	-	-	-	0	0	-	-	-
Lu. (Tri.) sherlocki	0	0	-	-	-	0.57735	0.273973	ND	C	W	0.57735	0.564972	ND	A	W	0	0	-	-	-	0	0	-	-	-	0.57735	0.568182	ND	A	W
Lu. (Hel.) tortura	0	0	-	-	-	0	0	-	-	-	1	22.5989	D	MA	W	0	0	-	-	-	0	0	-	-	-	0	0	-	-	-
Mi. (Mic.) pilosa	0	0	-	-	-	0	0	-	-	-	1	0.564972	ND	A	W	0	0	-	-	-	0	0	-	-	-	0	0	-	-	-
Pi. (Pif.) serrana	0	0	-	-	-	0	0	-	-	-	1	1.12994	ND	C	W	0	0	-	-	-	0	0	-	-	-	0	0	-	-	-
Pi. (Pif.) nevesi	0	0	-	-	-	0	0	-	-	-	1	0.564972	ND	C	W	0	0	-	-	-	0	0	-	-	-	0	0	-	-	-
Ps. amazonensis	0.0796819	4.44444	ND	C	W	0	0	-	-	-	0	0	-	-	-	0	0	-	-	-	0.039841	16.6667	ND	C	W	0.996024	14.2045	D	MA	W
Ps. ayrozai	0	0	-	-	-	0	0	-	-	-	0.483368	2.82486	D	C	W	0	0	-	-	-	0.0966736	16.6667	ND	C	W	0.870063	5.11364	D	C	W
Ps. carrerai thula	0	0	-	-	-	0	0	-	-	-	1	2.82486	ND	C	W	0	0	-	-	-	0	0	-	-	-	0	0	-	-	-
Ps. chagasi	0.96	53.3333	D	MA	W	0	0	-	-	-	0.28	3.9548	D	C	W	0	0	-	-	-	0	0	-	-	-	0	0	-	-	-
Ps. davisi	0	0	-	-	-	0	0	-	-	-	0.254493	2.82486	ND	A	W	0	0	-	-	-	0	0	-	-	-	0.967075	10.7955	D	MA	W
Ps. paraensis	0	0	-	-	-	0.0475114	0.273973	ND	C	W	0.427603	5.08475	ND	D	W	0	0	-	-	-	0	0	-	-	-	0.902717	10.7955	D	MA	W
Ps. panamensis	0	0	-	-	-	1	0.273973	ND	C	W	0	0	-	-	-	0	0	-	-	-	0	0	-	-	-	0	0	-	-	-
Pa. (For.) aragaoi	0.857493	22.2222	D	C	W	0	0	-	-	-	0	0	-	-	-	0	0	-	-	-	0	0	-	-	-	0.514496	3.40909	D	C	W
Pa. dendrophyla	0	0	-	-	-	0	0	-	-	-	1	0.564972	ND	A	W	0	0	-	-	-	0	0	-	-	-	0	0	-	-	-
Sc. fluviatilis	0	0	-	-	-	0	0	-	-	-	0	0	-	-	-	0	0	-	-	-	0.447214	16.6667	ND	MC	W	0.894427	1.13636	ND	A	W
Sc. sordellii	0	0	-	-	-	0	0	-	-	-	0	0	-	-	-	0	0	-	-	-	0	0	-	-	-	1	1.13636	ND	A	W
Th. cellulana	0	0	-	-	-	1	64.6575	SD	SA	W	0	0	-	-	-	0	0	-	-	-	0	0	-	-	-	0	0	-	-	-
Th. howardi	0	0	-	-	-	0.164399	0.547945	ND	C	W	0	0	-	-	-	0	0	-	-	-	0	0	-	-	-	0.986394	6.81818	D	C	W
Th. velezbernali	0	0	-	-	-	0	0	-	-	-	0	0	-	-	-	0	0	-	-	-	0	0	-	-	-	1	1.13636	ND	A	W
Ty. witoto	0	0	-	-	-	0	0	-	-	-	0	0	-	-	-	0	0	-	-	-	0	0	-	-	-	1	8.52273	D	C	W
Vi. caprina	0	0	-	-	-	0	0	-	-	-	0	0	-	-	-	0	0	-	-	-	1	16.6667	ND	MC	W	0	0	-	-	-
Vi. tuberculata	0	0	-	-	-	0	0	-	-	-	0	0	-	-	-	0	0	-	-	-	0	0	-	-	-	1	0.568182	ND	A	W
